# Supplementary material for: In Silico Screening of Novel α1-GABAA Receptor PAMs towards Schizophrenia Based on Combined Modeling Studies of Imidazo [1,2-a]-Pyridines
Source: Int J Mol Sci. 2021 Sep 6;22(17):9645. doi: 10.3390/ijms22179645 (PMC8431797; doi:10.3390/ijms22179645)
Supplement: Supplementary file 1 [file ijms-22-09645-s001.zip]

Archive with 1 entries (1 files):
- ijms-1326845-supplementary.pdf
